# Supplementary material for: New Constituents from the Leaves of Date Palm (Phoenix dactylifera L.) of Saudi Origin
Source: Molecules. 2021 Jul 10;26(14):4192. doi: 10.3390/molecules26144192 (PMC8306910; doi:10.3390/molecules26144192)
Supplement: Supplementary file 1 [file molecules-26-04192-s001.zip]

Archive with 1 entries (1 files):
- molecules-1283480-supplementary.pdf
